# Supplementary material for: Exploiting Gene-Expression Deconvolution to Probe the Genetics of the Immune System
Source: PLoS Comput Biol. 2016 Apr 1;12(4):e1004856. doi: 10.1371/journal.pcbi.1004856 (PMC4818015; doi:10.1371/journal.pcbi.1004856)
Supplement: S1 Table — Each row shows 2 immune cell subpopulations that were isolated using the same cell-surface markers (column 1; as annotated in [42]). One of these subpopulations is included in the data-generation set (columns 2, 3) and the other is part of the deconvolution set (columns 4, 5). (XLSX) [file pcbi.1004856.s009.xlsx]

## Sheet: S1 Table
Cell surface markers	Data-generation reference data		Deconvolution reference data
	Cell type	Description	Cell type	Description
Dump(Gr1, CD11b, Ter119, Ly6c, CD3)- CD19+ CD45R+ IgMdull CD24+ AA4- CD23+ CD43- CD21/35+ IgD+ CD11b-	B.FO (MLN)	Mesenteric Node B Cells	B.FO (LN)	Lymph Node B Cells
Dump(Gr1, CD11b, Ter119, Ly6c, CD3)- AA4+ IgM+ CD19+ CD24+	B.FRE (FL)	newly-formed B cell population in the Fetal liver	B.FRE (BM)	newly-formed B cell population in the Bone marrow
Dump(Gr1, CD19, Ter119, NK1.1, CD3e)- CD45+ CD11c+ CD8a- CD4+ CD11b+	DC.4+ (SDLN)	Skin Draining LN CD4+ Dendritic Cell	DC.4+ (MLN)	Mesenteric LN CD4+ Dendritic Cell
Dump(Gr1, CD19, Ter119, NK1.1, CD3e)- CD45+ CD11c+ CD8a+ CD4- CD11b-	DC.8+ (MLN)	Mesenteric LN CD8+ Dendritic Cell	DC.8+ (Sp)	Spleen CD8+ Dendritic Cell
Dump(Gr1, CD19, Ter119, NK1.1, CD3e)- CD45+ CD11c+ CD8a- CD4- CD11b-	DC.8-4-11b- (MLN)	Mesenteric LN Triple Negative Dendritic Cell	DC.8-4-11b- (Sp)	Spleen Triple Negative Dendritic Cell
Dump(Gr1, CD19, Ter119, NK1.1, CD3e)- CD45+ CD11c+ CD8a- CD4- CD11b+	DC.8-4-11b+ (Sp)	Spleen Double Negative Dendritic Cell	DC.8-4-11b+ (SDLN)	Skin Draining LN Double Negative Dendritic Cell
Dump(Gr1, CD19, Ter119, NK1.1, CD3e)- CD45+ CD11cint CD8a+ Gr1+	pDC.CD8+ (Sp)	Spleen CD8+ Plasmacytoid Dendritic Cell	pDC.CD8+ (SDLN)	Skin Draining LN Cd8+ Plasmacytoid Dendritic Cell
CD11b+ Ly6-G+	GN (BM)	Neutrophils from Bone Marrow	GN (BL)	Neutrophils from Blood
Lin(Gr1, CD11b, Ter119, Ly6c, CD3)- CD19- CD43+ CD24- IgM- AA4+ Kit++ IL7Ra- B220-	MLP (FL)	Multilineage Progenitor from Fetal liver	MLP (BM)	Multilineage Progenitor from Bone marrow
B220- CD43- CD115+ Ly-6C+ MHCII-	Mo.Ly6C+MHCII- (BM)	Bone Marrow Classical Monocytes	Mo.Ly6C+MHCII- (BL)	Classical Monocytes, MHCII- from Blood
B220- CD43+ CD115+ Ly-6C- MHCII-	Mo.Ly6C-MHCII- (BL)	Nonclassical Monocytes, MHCII- from Blood	Mo.Ly6C-MHCII- (BM)	Bone Marrow Non Classical Monocytes
Dump(B220, Ter119, CD11b, CD11c, Gr1)- TCRb+ aGalCerTet+ CD4-	NKT.CD4- (Sp)	Spleen Invariant iNKT CD4-	NKT.CD4- (Lv)	Liver Invariant iNKT CD4-
Dump(B220, Ter119, CD11b, CD11c, Gr1)- TCRb+ aGalCerTet+ CD4+	NKT.CD4+ (Lv)	Liver Invariant iNKT CD4+	NKT.CD4+ (Sp)	Spleen Invariant iNKT CD4+
Dump(Gr1, CD11b, Ter119, Ly6c, CD3)- AA4+ IgM- CD19+ CD43- CD24+	preB.FRD (FL)	small pre-B population from Fetal liver	preB.FRD (BM)	small pre-B population from Bone marrow
Lin(Gr1, CD11b, Ter119, Ly6c, CD3)- CD19- IgM- CD43+ CD24low AA4+ Kit+ IL7Ra+ B220-	PROB.CLP (FL)	Common Lymphoid Progenitor from Fetal liver	PROB.CLP (BM)	Common Lymphoid Progenitor from Bone marrow
Lin(Gr1, CD11b, Ter119, Ly6c, CD3)- CD19- IgM- CD43+ CD24low AA4+ Kit+ IL7Ra+ B220+	PROB.FRA (BM)	Fr. A (Pre-Pro-B) from Bone marrow	PROB.FRA (FL)	Fr. A (Pre-Pro-B) from Fetal liver
Dump(Gr1, CD11b, Ter119, Ly6c, CD3)- AA4+ IgM- CD19+ CD43+ CD24+ B220+	PROB.FRBC (BM)	pro-B stage cell population, Fr. B & Fr. C from Bone marrow	PROB.FRBC (FL)	pro-B stage cell population, Fr. B & Fr. C from Fetal liver
Lin(Gr1, CD11b, Ter119, Ly6c, CD3)- CD150+ CD48- AA4.1+ CD43+ IgM- CD24- CD117+ IL7R-	SC.LTSL (FL)	long-term repopulating hematopoietic stem cell from Fetal liver	SC.LTSL (BM)	long-term repopulating hematopoietic stem cell from Bone marrow
Lin(Gr1, CD11b, Ter119, Ly6c, CD3)- CD150- CD48- AA4.1+ CD43+ IgM- CD24- CD117+ IL7R-	SC.STSL (BM)	short-term repopulating hematopoietic stem cell from Bone marrow	SC.STSL (FL)	short-term repopulating hematopoietic stem cell from Fetal liver
Dump(CD8a, CD11b, CD11c, CD19, CD25, CD49b, Gr1, Ter119)- CD4+ BDC+	T.CD4+, BDC (PLN)	Pancreatic LN CD4, BDC Islet-Reactive TCR Tg	T.CD4+, BDC (SLN)	Subcutaneous LN CD4, BDC Islet-Reactive TCR Tg
Dump(CD8a, CD11b, CD11c, CD45R, CD49b, Gr1, Ter119)- CD4+ TCR+ GFP+ CD25+	T.CD4+FP3+CD25+ (Sp)	CD25+Tregs from Spleen	T.CD4+FP3+CD25+ (LN)	CD25+Tregs from Lymph Node
Dump(CD11b, CD11c, CD19, CD49b, Gr1, Ter119)- CD4+ CD8- TCR+ CD25- CD44hi CD122lo	T.CD4+MEM (SLN)	Subcutaneous LN Memory-Phenotype CD4	T.CD4+MEM (Sp)	Spleen Memory-Phenotype CD4
Dump(CD11b, CD11c, CD19, CD49b, Gr1, Ter119, CD8a)- CD4+ TCR+ CD44hi CD62Lo	T.CD4+MEM44H62L (Sp)	Spleen Memory-Phenotype CD4	T.CD4+MEM44H62L (SLN)	Subcutaneous LN Memory-Phenotype CD4
Dump(CD8a, CD11c, CD19, CD25, CD49b, Gr1, Ter119)- CD4+ TCR+ CD25- CD62Lhi CD44lo	T.CD4+NVE (SLN)	Subcutaneous LN Naive CD4	T.CD4+NVE (MLN)	Mesenteric LN Naive CD4
Dump(B220, CD4, MHCII, NK1.1, Gr1)- CD8+ CD45.2+	T.CD8+EFF, OT-I & LIS-24h (Sp)	Spleen Ot1 Tg Effectors Cd8 24Hr Listeria.Ova	T.CD8+EFF, OT-I & LIS-12h (Sp)	Spleen Ot1 Tg Effectors Cd8 12Hr Listeria.Ova
Dump(B220, CD4, MHCII, NK1.1, Gr1)- CD8+ CD45.1+	T.CD8+EFF, OT-I & LIS-8d (Sp)	Spleen OT1 tg Effectors CD8 Day 8 Listeria.OVA	T.CD8+EFF, OT-I & LIS-6d (Sp)	Spleen OT1 tg Effectors CD8 Day 6 Listeria.OVA
Dump(B220, CD4, MHCII, NK1.1, Gr1)- CD8+ CD45.1+	T.CD8+EFF, OT-I & LIS-15d (Sp)	Spleen OT1 tg Effectors CD8 Day 15 Listeria.OVA	T.CD8+EFF, OT-I & LIS-10d (Sp)	Spleen OT1 tg Effectors CD8 Day 10 Listeria.OVA
Dump(B220, CD4, MHCII, NK1.1, Gr1)- CD8+ CD45.1+	T.CD8+EFF, OT-I & VSV-6d (Sp)	Spleen OT1 tg Effectors CD8 Day 6 VSV.OVA	T.CD8+EFF, OT-I & VSV-5d (Sp)	Spleen OT1 tg Effectors CD8 Day 5 VSV.OVA
Dump(CD11b, CD11c, CD19, CD49b, Gr1, Ter119)- CD4- CD8+ TCR+ CD25- CD44hi CD122hi	T.CD8+MEM (Sp)	Spleen Memory-Phenotype CD8	T.CD8+MEM (SLN)	Subcutaneous LN Memory-Phenotype CD8
Dump(CD4, CD11c, CD19, CD25, CD49b, Gr1, Ter119)- CD8+ TCR+ CD25- CD62Lhi CD44lo	T.CD8+NVE (MLN)	Mesenteric LN Naive CD8	T.CD8+NVE (SLN)	Subcutaneous LN Naive CD8
CD4- CD8- NK1.1- TCRd+ CD3e+	Tgd (Th)	Thymic TCRgd, all DN	Tgd (Sp)	Spleen TCRgd, all DN
