# Supplementary material for: Exploiting Gene-Expression Deconvolution to Probe the Genetics of the Immune System
Source: PLoS Comput Biol. 2016 Apr 1;12(4):e1004856. doi: 10.1371/journal.pcbi.1004856 (PMC4818015; doi:10.1371/journal.pcbi.1004856)
Supplement: S2 Table — Shown are all cell types that attained significant associations before or after application of the filtration step. For each cell type (column 1), the table records the cell-surface markers (column 2), the cell type description (column 3), the predicted iQTL interval (permutation FDR < 0.05; column 4), and the −log P-value of association at the peak of this predicted interval in the absence (column 5) or presence (column 6) of the filtration procedure. (XLSX) [file pcbi.1004856.s010.xlsx]

## Sheet: S2 Table
Cell-type	Cell surface markers	Description	Predicted iQTL interval	-log association P-value (-filtration)	-log association P-value (+filtration)
B.T2 (Sp)	Dump(Gr1, CD11b, Ter119, Ly6c, CD3)- CD45R+ CD24+ CD19+ CD11b- AA4+ CD23+ IgD+ IgM++	T2 (Transitional) B cells	Chr9: 47.42-51.76 Mbp	15.9546	1.16548
NK, MCMV-7d (Sp)	Dump(CD4, CD8, CD3, CD19, Ter119)- TCRb- NK1.1+	Splenic Natural Killer Cells, Day 1 post-MCMV	Chr6: 11.95-13.67 Mbp	12.9687	1.76405
MF.Siglec-5+ (Lu)	CD11c+ MHCII- CD11b- CD103- SiglecF+	Lung Resident Macrophage	Chr3: 10.49-10.54 Mbp	10.002	3.36114
Mo.Ly6C-MHCIIint (BL)	B220- CD43+ CD115+ Ly-6C- MHCIIint	Nonclassical Monocytes, MHCIIint from the Blood	Chr9: 48.02-50.96 Mbp	9.34054	0.757818
B1A (PC)	Dump(Gr1, CD11b, Ter119, Ly6c, CD3)- CD45R+ CD24+ CD19+ CD11b- IgD+ IgM+ AA4- CD23- CD21- CD43+	B-1a cells from the Spleen	Chr6: 14.54-14.67 Mbp	7.8569	0.494536
T.CD8+EFF, OT-I & LIS-24h (Sp)	Dump(B220, CD4, MHCII, NK1.1, Gr1)- CD8+ CD45.2+	Spleen Ot1 Tg Effectors Cd8 48Hr Listeria.Ova	Chr16: 44.26-44.67 Mbp	7.19999	1.21654
DC.LC (Sk)	Dump(CD3, CD103)- CD45+ MHCII+ CD11c+ CD11b+	Mucosal Langerhans Dendritic Cell	Chr12: 59.05-60.24 Mbp	7.14418	8.50748
