# Supplementary material for: Exploiting Gene-Expression Deconvolution to Probe the Genetics of the Immune System
Source: PLoS Comput Biol. 2016 Apr 1;12(4):e1004856. doi: 10.1371/journal.pcbi.1004856 (PMC4818015; doi:10.1371/journal.pcbi.1004856)
Supplement: S3 Table — For each iteration of the VoCAL algorithm (column 1), the table provides the number of eQTL targets (columns 2–3) and the number of eQTL targets associated with iQTL regions (columns 4–5). For each category, the table records the total number of targets (columns 2, 4) and the number of targets that are also within the sets of marker genes (columns 3, 5; in iteration 1, these are the initial sets; in iterations 2 and 3 the sets were already filtered). Thus, column 5 records the number of markers that were actually filtered by the VoCAL algorithm. (XLSX) [file pcbi.1004856.s011.xlsx]

## Sheet: Sheet1
	Number of eQTL targets		Number of eQTL targets associated with iQTL regions
	In total	Within marker sets	In total	Within marker sets
Iteration1	680 (98% cis)	55 (100% cis)	44	13
Iteration2	680 (98% cis)	32 (100% cis)	23	3
Iteration3	680 (98% cis)	29 (100% cis)	28	0
