# Supplementary material for: Exploiting Gene-Expression Deconvolution to Probe the Genetics of the Immune System
Source: PLoS Comput Biol. 2016 Apr 1;12(4):e1004856. doi: 10.1371/journal.pcbi.1004856 (PMC4818015; doi:10.1371/journal.pcbi.1004856)
Supplement: S4 Table — For each association map (columns 1, 2), the table records the mean inferred relative abundance of Langerhans cells in individuals carrying the B6 allele (column 3) or the D2 allele (column 4), and the −log P-value of association (column 5) in locus rs3705833. (XLSX) [file pcbi.1004856.s012.xlsx]

## Sheet: S3 Table
Marker set	Initialization method	Mean relative Langerhans cells abundance (B6)	Mean relative Langerhans cells abundance (D2)	-log Association P-value
1	FACS-based	-0.00295327	0.0969616	0.649041
2	Cell-tagging	-0.575105	-0.237162	2.00894
3	Cell-tagging	-0.0993802	-0.00989972	1.83125
4	Cell-tagging	-0.161234	-0.0507041	0.63432
5	Cell-tagging	-1.20005	-0.372839	2.09942
6	Cell-tagging	-0.280619	-0.330836	0.14802
7	Cell-tagging	-1.51808	-0.481695	2.10248
8	Cell-tagging	-0.424663	-0.150799	2.27983
9	Cell-tagging	-1.00106	-0.468819	3.02351
10	Cell-tagging	-1.14393	-0.464164	2.72459
